# Supplementary material for: Inhibiting P2Y12 in Macrophages Induces Endoplasmic Reticulum Stress and Promotes an Anti-Tumoral Phenotype
Source: Int J Mol Sci. 2020 Oct 31;21(21):8177. doi: 10.3390/ijms21218177 (PMC7672568; doi:10.3390/ijms21218177)
Supplement: Supplementary file 1 [file ijms-21-08177-s001.zip]

Archive with 6 entries (6 files):
- Supplementary material 1 Ctrl.avi
- __MACOSX/._Supplementary material 1 Ctrl.avi
- Supplementary material 2 Tica.avi
- __MACOSX/._Supplementary material 2 Tica.avi
- Uncut WB.pdf
- __MACOSX/._Uncut WB.pdf
